# Supplementary material for: Nixtamalization of Maize to Reduce Mycotoxin Exposure: A Human Biomonitoring Intervention Study in Soweto, South Africa
Source: Toxins (Basel). 2025 Oct 26;17(11):527. doi: 10.3390/toxins17110527 (PMC12656582; doi:10.3390/toxins17110527)
Supplement: Supplementary file 1 [file toxins-17-00527-s001.zip]

Archive with 1 entries (1 files):
- toxins-3919252-supplementary.pdf
